# Supplementary material for: A Keystone Ant Species Provides Robust Biological Control of the Coffee Berry Borer Under Varying Pest Densities
Source: PLoS One. 2015 Nov 12;10(11):e0142850. doi: 10.1371/journal.pone.0142850 (PMC4642973; doi:10.1371/journal.pone.0142850)
Supplement: S1 Dataset — Includes data and meta-data. (XLSX) [file pone.0142850.s001.xlsx]

## Sheet: Meta Data
Column	Explaination	Further Explaination
Site	Coffee plant site number	Bush ant activity	Number of individuals passing point on bush over one minute
Treatment	CBB density treatment level - 10, 20, 30, 40	Branch ant activity	Number of ants on or crossing onto branch over one minute
Branch	Branch type (0=NA, 1=SA)	NA	Without Ants Branch
StartDate	Date of initial set up of treatment	SA	With Ants Branch
StartTime	Time of initial set up of treatment
StartBushAct	Bush ant activity at start of treatment
StartBranchAct	Branch ant activity at start of treatment
Bored	Bored berries at start on branches
NonBored	Non-bored berries at start on branches
Branch Berries	Non-bored berries after set up on branches
TotRemoved	Total number of berries removed during set up
Cluster Berries	Number of berries in clusters at placement location (2 clusters/branch)
PlacementDate	Date of CBB placement on coffee
PlacementTime	Time of CBB placement on coffee
PlacementBushAct	Bush ant activity at placment of CBB
PlacementBranchAct	Branch ant activity at placement of CBB
FinalBushAct	Bush ant activity after 24 hrs of experiment
FinalBranchAct	Branch ant activity after 24 hrs of experiment
Infestation	Number of bored berries after 24 hrs of experiment on branches

## Sheet: Data
Site	Treatment	Branch	StartDate	StartTime	StartBushAct	StartBranchAct	Bored	NonBored	Branch Berries	TotRemoved	Cluster Berries	PlacementDate	PlacementTime	PlacementBushAct	PlacementBranchAct	FinalBushAct	FinalBranchAct	Infestation	Notes
Azteca 03	10	0	2014-07-05	08:47:00	10	3	0	55	55	0	19	2014-07-06	09:40:00	5	0	8	0	4
Azteca 03	20	0	2014-07-13	07:25:00	13	3	2	49	47	4	7	2014-07-14	09:50:00	23	0	31	0	6
Azteca 03	40	0	2014-06-26	01:20:00	26	8	0	50	50	0	20	2014-06-27	10:38:00	37	0	36	0	14
Azteca 03	80	0	2014-07-10	07:20:00	7	3	0	71	59	12	15	2014-07-11	09:30:00	7	0	10	0	36
Azteca 03	10	1	2014-07-05	08:47:00	10	2	0	51	51	0	17	2014-07-06	09:40:00	5	3	8	2	1
Azteca 03	20	1	2014-07-13	07:25:00	13	2	0	45	43	2	9	2014-07-14	09:50:00	23	2	31	5	0
Azteca 03	40	1	2014-06-26	01:20:00	26	5	0	63	50	13	20	2014-06-27	10:38:00	37	6	36	1	0
Azteca 03	80	1	2014-07-10	07:20:00	7	2	7	54	54	7	15	2014-07-11	09:30:00	7	1	10	3	0
Azteca 06	10	0	2014-07-13	08:00:00	21	9	0	96	76	20	25	2014-07-14	10:00:00	24	0	19	0	5
Azteca 06	20	0	2014-07-05	09:40:00	33	5	0	67	67	0	21	2014-07-06	09:55:00	43	0	22	1	4
Azteca 06	40	0	2014-07-10	07:55:00	24	7	1	72	56	17	22	2014-07-11	09:45:00	21	0	10	0	17
Azteca 06	80	0	2014-07-17	09:12:00	13	3	0	58	57	1	17	2014-07-18	09:20:00	19	0	10	0	27
Azteca 06	10	1	2014-07-13	08:00:00	21	7	0	71	71	0	23	2014-07-14	10:00:00	24	6	19	5	2
Azteca 06	20	1	2014-07-05	09:40:00	33	6	0	106	72	34	19	2014-07-06	09:55:00	43	5	22	5	0
Azteca 06	40	1	2014-07-10	07:55:00	24	5	0	52	52	0	21	2014-07-11	09:45:00	21	7	10	3	0
Azteca 06	80	1	2014-07-17	09:12:00	13	4	0	85	61	24	19	2014-07-18	09:20:00	19	4	10	4	3
Azteca 07	10	0	2014-07-05	09:55:00	12	29	0	83	83	0	14	2014-07-06	10:05:00	19	0	27	0	6
Azteca 07	20	0	2014-07-10	08:35:00	26	16	0	75	72	3	8	2014-07-11	09:50:00	19	0	16	0	5
Azteca 07	40	0	2014-07-13	08:40:00	20	12	0	99	94	5	13	2014-07-14	10:08:00	32	0	15	0	15
Azteca 07	80	0	2014-06-25	01:00:00	11	5	0	73	63	10	12	2014-06-26	12:40:00	22	1	13	0	12
Azteca 07	10	1	2014-07-05	09:55:00	12	18	0	85	85	0	12	2014-07-06	10:05:00	19	13	27	7	0
Azteca 07	20	1	2014-07-10	08:35:00	26	22	0	68	68	0	8	2014-07-11	09:50:00	19	18	16	25	0
Azteca 07	40	1	2014-07-13	08:40:00	20	7	0	89	89	0	15	2014-07-14	10:08:00	32	7	15	11	1
Azteca 07	80	1	2014-06-25	01:00:00	11	11	4	59	59	4	12	2014-06-26	12:40:00	22	10	13	14	0
Azteca 11	10	0	2014-07-10	09:10:00	55	2	1	66	66	1	16	2014-07-11	10:00:00	48	0	42	0	5
Azteca 11	20	0	2014-07-05	11:00:00	34	4	0	65	65	0	20	2014-07-06	10:35:00	61	0	64	0	5
Azteca 11	40	0	2014-07-13	09:13:00	29	3	0	67	67	0	21	2014-07-14	10:25:00	34	0	22	0	13
Azteca 11	80	0	2014-07-17	10:00:00	22	4	0	71	67	4	16	2014-07-18	09:33:00	25	0	21	0	24
Azteca 11	10	1	2014-07-10	09:10:00	55	1	0	90	71	19	18	2014-07-11	10:00:00	48	2	42	3	1
Azteca 11	20	1	2014-07-05	11:00:00	34	2	0	80	70	10	21	2014-07-06	10:35:00	61	4	64	3	1
Azteca 11	40	1	2014-07-13	09:13:00	29	6	0	73	71	2	23	2014-07-14	10:25:00	34	6	22	4	0
Azteca 11	80	1	2014-07-17	10:00:00	22	3	0	75	63	12	16	2014-07-18	09:33:00	25	8	21	4	0
Azteca 10	10	0	2014-07-10	09:45:00	22	4	0	70	61	9	12	2014-07-11	10:00:00	11	0	12	0	3
Azteca 10	20	0	2014-07-05	12:00:00	18	2	0	47	47	0	10	2014-07-06	10:50:00	12	0	5	0	4
Azteca 10	40	0	2014-07-13	09:40:00	17	1	0	48	48	0	12	2014-07-14	10:34:00	11	0	18	0	6
Azteca 10	80	0	2014-07-18	09:40:00	12	3	0	59	59	0	18	2014-07-19	10:00:00	14	0	4	0	24
Azteca 10	40	0	2014-07-22	09:34:00	12	7	2	74	67	9	7	2014-07-23	10:30:00	9	0	13	0	9
Azteca 10	10	1	2014-07-10	09:45:00	22	1	0	60	60	0	14	2014-07-11	10:00:00	11	3	12	5	0
Azteca 10	20	1	2014-07-05	12:00:00	18	4	8	78	52	34	10	2014-07-06	10:50:00	12	2	5	0	0
Azteca 10	40	1	2014-07-13	09:40:00	17	2	2	52	51	3	14	2014-07-14	10:34:00	11	2	18	1	8
Azteca 10	80	1	2014-07-18	09:40:00	12	5	0	55	54	1	20	2014-07-19	10:00:00	14	4	4	5	4
Azteca 10	40	1	2014-07-22	09:34:00	12	4	1	65	62	4	9	2014-07-23	10:30:00	9	3	13	2	7
Azteca 18	10	0	2014-08-01	01:00:00	34	12	0	40	40	0	13	2014-08-02	11:24:00	20	0	21	0	4
Azteca 18	20	0	2014-07-27	11:55:00	47	7	0	87	47	40	12	2014-07-29	12:20:00	40	0	24	0	5
Azteca 18	40	0	2014-07-22	08:20:00	24	13	0	54	54	0	14	2014-07-23	11:19:00	48	0	37	0	12
Azteca 18	80	0	2014-07-24	01:20:00	30	7	0	53	47	6	21	2014-07-25	11:10:00	31	0	34	0	14
Azteca 18	10	1	2014-08-01	01:00:00	34	9	0	42	42	0	13	2014-08-02	11:24:00	20	8	21	9	1
Azteca 18	20	1	2014-07-27	11:55:00	47	6	0	43	43	0	12	2014-07-29	12:20:00	40	6	24	4	0
Azteca 18	40	1	2014-07-22	08:20:00	24	8	0	59	57	2	16	2014-07-23	11:19:00	48	10	37	10	0
Azteca 18	80	1	2014-07-24	01:20:00	30	6	0	45	45	0	21	2014-07-25	11:10:00	31	7	34	9	0
Azteca 25	10	0	2014-07-22	08:45:00	36	8	0	57	55	2	20	2014-07-23	11:27:00	19	0	17	0	1
Azteca 25	20	0	2014-08-07	12:07:00	30	7	0	57	49	8	9	2014-08-08	12:10:00	5	0	35	0	2
Azteca 25	40	0	2014-08-02	10:57:00	36	8	0	60	60	0	16	2014-08-03	11:40:00	38	0	22	0	3
Azteca 25	80	0	2014-07-26	08:55:00	10	13	0	72	72	0	28	2014-07-27	11:45:00	11	0	20	0	25
Azteca 25	10	1	2014-07-22	08:45:00	36	12	0	60	59	1	18	2014-07-23	11:27:00	19	17	17	9	0
Azteca 25	20	1	2014-08-07	12:07:00	30	4	0	46	46	0	7	2014-08-08	12:10:00	5	0	35	3	1
Azteca 25	40	1	2014-08-02	10:57:00	36	3	0	63	63	0	16	2014-08-03	11:40:00	38	4	22	1	0
Azteca 25	80	1	2014-07-26	08:55:00	10	9	0	67	67	0	26	2014-07-27	11:45:00	11	8	20	6	5
Azteca 13	10	0	2014-07-27	12:35:00	15	1	0	58	58	0	13	2014-07-29	12:00:00	10	0	13	1	5
Azteca 13	20	0	2014-07-24	12:42:00	9	3	0	40	40	0	17	2014-07-25	10:45:00	19	0	17	NA	3	Exclosure breached by ants at check
Azteca 13	40	0	2014-07-22	10:24:00	31	8	0	78	65	13	13	2014-07-23	10:57:00	8	0	14	0	3	Bridging plant material on exclosure at check
Azteca 13	80	0	2014-08-02	12:45:00	10	3	4	57	50	11	17	2014-08-03	12:00:00	5	0	8	0	4
Azteca 13	20	0	2014-08-10	11:23:00	18	3	0	47	47	0	16	2014-08-11	NA	1	0	6	0	3
Azteca 13	10	1	2014-07-27	12:35:00	15	4	7	66	63	10	12	2014-07-29	12:00:00	10	4	13	1	3
Azteca 13	20	1	2014-07-24	12:42:00	9	5	2	60	45	17	18	2014-07-25	10:45:00	19	3	17	3	0
Azteca 13	40	1	2014-07-22	10:24:00	31	8	0	60	60	0	13	2014-07-23	10:57:00	8	4	14	11	2
Azteca 13	80	1	2014-08-02	12:45:00	10	3	0	45	45	0	15	2014-08-03	12:00:00	5	1	8	1	1
Azteca 13	20	1	2014-08-10	11:23:00	18	3	0	62	52	10	16	2014-08-11	NA	1	0	6	0	1
Azteca 08	10	0	2014-08-02	08:50:00	11	6	0	83	74	9	17	2014-08-03	12:25:00	11	0	26	0	3
Azteca 08	20	0	2014-07-24	10:45:00	31	10	0	73	61	12	12	2014-07-25	10:30:00	7	0	16	0	3
Azteca 08	40	0	2014-07-27	10:30:00	10	3	0	120	114	6	34	2014-07-29	11:40:00	11	0	11	0	12
Azteca 08	80	0	2014-07-22	11:30:00	17	5	0	75	71	4	14	2014-07-23	10:40:00	10	0	13	0	11
Azteca 08	10	1	2014-08-02	08:50:00	11	4	0	72	72	0	19	2014-08-03	12:25:00	11	5	26	4	0
Azteca 08	20	1	2014-07-24	10:45:00	31	7	0	68	57	11	14	2014-07-25	10:30:00	7	5	16	9	0
Azteca 08	40	1	2014-07-27	10:30:00	10	7	0	124	119	5	32	2014-07-29	11:40:00	11	4	11	6	0
Azteca 08	80	1	2014-07-22	11:30:00	17	8	0	66	66	0	13	2014-07-23	10:40:00	10	6	13	8	0
Azteca 12	10	0	2014-07-27	11:05:00	38	3	0	43	43	0	10	2014-07-29	11:50:00	23	0	14	0	5
Azteca 12	20	0	2014-07-22	12:20:00	11	3	0	63	57	6	7	2014-07-23	10:50:00	17	0	24	0	7
Azteca 12	40	0	2014-07-24	12:20:00	23	4	0	78	48	30	7	2014-07-25	10:35:00	18	0	17	0	7
Azteca 12	80	0	2014-08-02	09:25:00	19	4	1	87	87	1	15	2014-08-03	12:15:00	21	0	11	0	8
Azteca 12	10	1	2014-07-27	11:05:00	38	4	0	54	48	6	12	2014-07-29	11:50:00	23	2	14	2	0
Azteca 12	20	1	2014-07-22	12:20:00	11	3	0	52	52	0	9	2014-07-23	10:50:00	17	2	24	1	0
Azteca 12	40	1	2014-07-24	12:20:00	23	2	0	45	45	0	5	2014-07-25	10:35:00	18	1	17	0	0
Azteca 12	80	1	2014-08-02	09:25:00	19	3	0	110	90	20	15	2014-08-03	12:15:00	21	6	11	3	0
Azteca 32	10	0	2014-07-28	12:10:00	15	13	NA	92	73	NA	22	2014-07-29	12:40:00	19	2	24	0	5
Azteca 32	20	0	2014-07-23	11:55:00	19	18	0	80	77	3	21	2014-07-25	11:20:00	16	0	41	0	4
Azteca 32	40	0	2014-08-07	01:10:00	26	6	0	63	45	18	14	2014-08-08	12:40:00	13	0	4	0	3
Azteca 32	80	0	2014-08-02	01:30:00	20	4	1	106	56	51	19	2014-08-03	12:47:00	31	0	11	0	8
Azteca 32	10	1	2014-07-28	12:10:00	15	19	0	68	68	0	21	2014-07-29	12:40:00	19	10	24	6	0
Azteca 32	20	1	2014-07-23	11:55:00	19	9	0	82	82	0	19	2014-07-25	11:20:00	16	6	41	12	0
Azteca 32	40	1	2014-08-07	01:10:00	26	3	0	41	41	0	14	2014-08-08	12:40:00	13	1	4	0	0
Azteca 32	80	1	2014-08-02	01:30:00	20	2	0	54	51	3	21	2014-08-03	12:47:00	31	5	11	1	0
Azteca 26	10	0	2014-08-02	02:00:00	10	1	0	47	43	4	17	2014-08-03	01:00:00	9	0	3	0	4
Azteca 26	20	0	2014-07-23	12:40:00	17	3	1	78	75	4	27	2014-07-25	11:35:00	14	0	5	0	7
Azteca 26	40	0	2014-07-28	12:45:00	11	3	1	71	71	1	16	2014-07-29	12:50:00	11	0	9	0	8
Azteca 26	80	0	2014-08-07	01:35:00	8	3	3	136	116	23	26	2014-08-08	12:50:00	4	0	10	0	8
Azteca 26	10	1	2014-08-02	02:00:00	10	2	2	50	46	6	17	2014-08-03	01:00:00	9	1	3	1	2
Azteca 26	20	1	2014-07-23	12:40:00	17	7	1	113	80	34	26	2014-07-25	11:35:00	14	4	5	3	3
Azteca 26	40	1	2014-07-28	12:45:00	11	2	0	93	74	19	18	2014-07-29	12:50:00	11	3	9	3	7
Azteca 26	80	1	2014-08-07	01:35:00	8	3	1	146	121	26	24	2014-08-08	12:50:00	4	2	10	0	0
Azteca 27	10	0	2014-08-09	08:55:00	33	2	8	137	80	65	22	2014-08-10	09:18:00	37	0	29	0	1
Azteca 27	20	0	2014-07-24	07:35:00	11	2	1	100	99	2	17	2014-07-25	11:45:00	38	0	46	0	5
Azteca 27	40	0	2014-08-12	06:38:00	18	1	0	77	77	0	16	2014-08-13	11:05:00	30	0	42	0	1
Azteca 27	80	0	2014-07-28	01:10:00	41	1	0	87	86	1	26	2014-07-29	01:02:00	57	0	39	0	11
Azteca 27	10	1	2014-08-09	08:55:00	33	2	1	75	75	1	22	2014-08-10	09:18:00	37	1	29	0	2
Azteca 27	20	1	2014-07-24	07:35:00	11	1	3	117	104	16	16	2014-07-25	11:45:00	38	0	46	1	3
Azteca 27	40	1	2014-08-12	06:38:00	18	1	4	187	82	109	16	2014-08-13	11:05:00	30	1	42	0	1
Azteca 27	80	1	2014-07-28	01:10:00	41	1	1	92	91	2	24	2014-07-29	01:02:00	57	0	39	1	8
Azteca 28	10	0	2014-08-09	08:12:00	10	1	0	56	55	1	14	2014-08-10	09:06:00	3	0	3	0	2
Azteca 28	20	0	2014-07-28	01:40:00	8	3	1	46	46	1	12	2014-07-29	01:14:00	9	0	6	0	4
Azteca 28	40	0	2014-07-24	08:20:00	10	2	0	65	53	12	17	2014-07-25	11:51:00	9	0	7	0	4
Azteca 28	80	0	2014-08-12	08:40:00	7	1	0	48	48	0	12	2014-08-13	10:48:00	9	0	6	1	2
Azteca 28	10	1	2014-08-09	08:12:00	10	1	1	67	52	16	14	2014-08-10	09:06:00	3	2	3	1	0
Azteca 28	20	1	2014-07-28	01:40:00	8	5	1	56	48	9	14	2014-07-29	01:14:00	9	3	6	0	2
Azteca 28	40	1	2014-07-24	08:20:00	10	2	2	49	48	3	16	2014-07-25	11:51:00	9	6	7	2	0
Azteca 28	80	1	2014-08-12	08:40:00	7	1	0	75	49	26	13	2014-08-13	10:48:00	9	1	6	2	0
Azteca 34	10	0	2014-08-02	01:10:00	23	1	0	59	45	14	16	2014-08-13	11:33:00	8	0	14	0	2
Azteca 34	20	0	2014-08-04	07:10:00	16	7	0	84	64	20	16	2014-08-07	10:48:00	12	0	14	0	5
Azteca 34	40	0	2014-07-31	08:10:00	26	3	0	61	51	10	10	2014-08-01	09:50:00	22	0	32	0	10
Azteca 34	80	0	2014-08-10	10:00:00	34	4	0	56	56	0	16	2014-08-11	10:02:00	12	0	7	1	7
Azteca 34	10	1	2014-08-02	01:10:00	23	4	0	53	50	3	14	2014-08-13	11:33:00	8	5	14	7	0
Azteca 34	20	1	2014-08-04	07:10:00	16	6	0	85	68	17	17	2014-08-07	10:48:00	12	5	14	3	0
Azteca 34	40	1	2014-07-31	08:10:00	26	4	0	46	46	0	12	2014-08-01	09:50:00	22	5	32	16	0
Azteca 34	80	1	2014-08-10	10:00:00	34	10	0	56	56	0	16	2014-08-11	10:02:00	12	13	7	10	0
Azteca 37	10	0	2014-07-31	09:30:00	18	7	6	47	47	6	16	2014-08-01	10:15:00	18	0	6	0	4
Azteca 37	20	0	2014-08-04	08:05:00	11	5	5	43	43	5	16	2014-08-07	11:05:00	5	0	5	0	2
Azteca 37	40	0	2014-08-09	09:50:00	30	10	0	73	65	8	17	2014-08-10	09:30:00	37	0	23	3	4
Azteca 37	80	0	2014-08-12	09:25:00	14	8	1	72	72	1	15	2014-08-13	11:20:00	30	0	34	0	1
Azteca 37	10	1	2014-07-31	09:30:00	18	3	2	72	52	22	16	2014-08-01	10:15:00	18	8	6	7	4
Azteca 37	20	1	2014-08-04	08:05:00	11	4	6	68	48	26	16	2014-08-07	11:05:00	5	5	5	6	1
Azteca 37	40	1	2014-08-09	09:50:00	30	7	16	61	61	16	18	2014-08-10	09:30:00	37	5	23	9	1
Azteca 37	80	1	2014-08-12	09:25:00	14	8	0	160	77	83	15	2014-08-13	11:20:00	30	5	34	7	3
Azteca 40	10	0	2014-08-04	10:50:00	18	3	13	65	65	13	19	2014-08-07	11:40:00	16	0	13	0	5
Azteca 40	20	0	2014-08-12	11:40:00	9	8	8	55	40	23	15	2014-08-13	12:35:00	5	0	6	0	1
Azteca 40	40	0	2014-08-09	11:25:00	8	6	0	68	54	14	23	2014-08-10	10:45:00	4	0	12	0	4
Azteca 40	80	0	2014-07-31	11:25:00	32	8	3	87	62	28	16	2014-08-01	12:10:00	12	0	13	0	12
Azteca 40	10	1	2014-08-04	10:50:00	18	4	15	63	63	15	17	2014-08-07	11:40:00	16	3	13	7	3
Azteca 40	20	1	2014-08-12	11:40:00	9	7	3	65	45	23	15	2014-08-13	12:35:00	5	9	6	4	0
Azteca 40	40	1	2014-08-09	11:25:00	8	5	11	86	55	42	21	2014-08-10	10:45:00	4	8	12	8	3
Azteca 40	80	1	2014-07-31	11:25:00	32	4	6	67	67	6	16	2014-08-01	12:10:00	12	8	13	4	2
Azteca 44	10	0	2014-07-31	12:45:00	42	5	0	41	41	0	14	2014-08-01	11:50:00	35	0	23	0	1
Azteca 44	20	0	2014-08-09	12:00:00	23	5	0	52	42	10	20	2014-08-10	11:03:00	11	0	25	0	2
Azteca 44	40	0	2014-08-04	11:30:00	43	7	0	54	51	3	13	2014-08-07	11:45:00	23	0	20	0	7
Azteca 44	80	0	2014-08-12	12:21:00	10	6	0	87	62	25	26	2014-08-13	12:48:00	22	0	8	0	5
Azteca 44	10	1	2014-07-31	12:45:00	42	3	0	47	45	2	17	2014-08-01	11:50:00	35	6	23	5	0
Azteca 44	20	1	2014-08-09	12:00:00	23	6	0	91	47	44	18	2014-08-10	11:03:00	11	2	25	6	0
Azteca 44	40	1	2014-08-04	11:30:00	43	4	0	54	48	6	15	2014-08-07	11:45:00	23	1	20	3	0
Azteca 44	80	1	2014-08-12	12:21:00	10	5	0	63	63	0	26	2014-08-13	12:48:00	22	6	8	4	0
Azteca 45	10	0	2014-07-31	01:30:00	10	4	3	123	102	24	19	2014-08-01	11:30:00	10	0	14	0	3
Azteca 45	20	0	2014-08-10	12:05:00	8	3	0	116	76	40	16	2014-08-11	10:20:00	7	0	3	0	3
Azteca 45	40	0	2014-08-04	10:05:00	11	4	1	85	56	30	7	2014-08-07	10:32:00	11	0	4	0	8
Azteca 45	80	0	2014-08-12	01:50:00	13	0	3	131	125	9	26	2014-08-13	12:10:00	9	0	10	0	4
Azteca 45	10	1	2014-07-31	01:30:00	10	4	3	106	106	3	18	2014-08-01	11:30:00	10	2	14	2	0
Azteca 45	20	1	2014-08-10	12:05:00	8	8	0	72	72	0	16	2014-08-11	10:20:00	7	1	3	1	1
Azteca 45	40	1	2014-08-04	10:05:00	11	5	0	52	51	1	7	2014-08-07	10:32:00	11	5	4	2	0
Azteca 45	80	1	2014-08-12	01:50:00	13	1	1	144	129	16	26	2014-08-13	12:10:00	9	3	10	4	1
Azteca 38	10	0	2014-08-04	08:55:00	9	4	0	118	90	28	25	2014-08-07	11:12:00	4	0	10	0	2
Azteca 38	20	0	2014-08-12	10:10:00	9	3	0	105	63	42	16	2014-08-13	11:40:00	6	0	6	0	1
Azteca 38	40	0	2014-08-09	10:20:00	12	1	0	111	48	63	13	2014-08-10	09:53:00	4	0	15	0	2
Azteca 38	80	0	2014-08-01	10:35:00	17	4	0	90	78	12	23	2014-08-02	10:32:00	6	0	7	0	20
Azteca 38	10	1	2014-08-04	08:55:00	9	6	0	85	85	0	26	2014-08-07	11:12:00	4	0	10	0	1
Azteca 38	20	1	2014-08-12	10:10:00	9	1	0	58	58	0	18	2014-08-13	11:40:00	6	0	6	0	0
Azteca 38	40	1	2014-08-09	10:20:00	12	2	0	43	43	0	13	2014-08-10	09:53:00	4	3	15	2	5
Azteca 38	80	1	2014-08-01	10:35:00	17	4	0	78	78	0	23	2014-08-02	10:32:00	6	1	7	0	19
